# Supplementary material for: Machine Learning Models to Predict 30-Day Mortality in Mechanically Ventilated Patients
Source: J Clin Med. 2021 May 18;10(10):2172. doi: 10.3390/jcm10102172 (PMC8157228; doi:10.3390/jcm10102172)
Supplement: Supplementary file 1 [file jcm-10-02172-s001.zip]

Archive with 1 entries (1 files):
- jcm-1174997-supplementary.pdf
